# Supplementary material for: Interferon-induced transmembrane protein-1 competitively blocks Ephrin receptor A2-mediated Epstein–Barr virus entry into epithelial cells
Source: Nat Microbiol. 2024 Apr 22;9(5):1256–70. doi: 10.1038/s41564-024-01659-0 (PMC11087256; doi:10.1038/s41564-024-01659-0)
Supplement: Supplementary file 2 — Statistical source data. [file 41564_2024_1659_MOESM2_ESM.zip]

Archive with 2 entries (1 files):
- SourceData_Fig1/
- SourceData_Fig1/SourceData_Fig1a,bc,d,ef,h,ij,l.xls.xlsx
