# Supplementary material for: Interferon-induced transmembrane protein-1 competitively blocks Ephrin receptor A2-mediated Epstein–Barr virus entry into epithelial cells
Source: Nat Microbiol. 2024 Apr 22;9(5):1256–70. doi: 10.1038/s41564-024-01659-0 (PMC11087256; doi:10.1038/s41564-024-01659-0)
Supplement: Supplementary file 2 — Statistical source data. [file 41564_2024_1659_MOESM2_ESM.zip › SourceData_Fig1/SourceData_Fig1a,bc,d,ef,h,ij,l.xls.xlsx]

## Sheet: Fig 1a
		EBV test in HEK293
		shLacZ	1-shIFITM1	2-shIFITM1
		32.01	30.21	30.54
		32.24	30.12	30.62
		31.69	30.09	29.88
		31.54	30.01	29.61

## Sheet: Fig 1bc
		FCM in NP69
		NP69
		shLacZ	642-shIFITM1	870-shIFITM1
		2.18	3.71	4.09
		1.95	4.45	3.35
		2.38	4.98	4.55

## Sheet: Fig 1d
		EBV test in HK1
		Vector	IFITM1 OE
		29.33	30.24
		29.51	30.58
		29.47	31.19
		29.13	29.89

## Sheet: Fig 1ef
		FCM in NP69
		Vector	IFITM1 OE
		2.87	1.45
		2.25	1.22
		2.67	0.83

## Sheet: Fig 1h
		EBV test by qPCR
			sIFITM1
		Control	1ng/uL sIFITM1	5ng/uL sIFITM1
		29.9	31.2	31.5
		28.85	29.55	30.4
		30.25	31.1	31.15

## Sheet: Fig 1ij
		FCM in HEK293
		H2O	1 ng/uL sIFITM1	5 ng/uL sIFITM1
		2.15	1.1	0.85
		2.42	1.27	1.05
		2.67	1.66	1.21

## Sheet: Fig 1l
			EBV test in vivo
			Control				sIFITM1				Vector				IFITM1 OE
			31.6883	30.4109	30.4308	32.1536	36.6265	31.6264	33.6459	31.9336	29.5287	29.1198	28.9655	29.7587	35.2698	31.016	30.2599	30.1416
			31.7387	30.1539	29.9626	32.0591	36.6265	31.2731	33.8605	32.7569	30.4259	30.0541	29.8068	30.2963	36.0126	31.6515	30.8522	31.1027
