# Supplementary material for: Interferon-induced transmembrane protein-1 competitively blocks Ephrin receptor A2-mediated Epstein–Barr virus entry into epithelial cells
Source: Nat Microbiol. 2024 Apr 22;9(5):1256–70. doi: 10.1038/s41564-024-01659-0 (PMC11087256; doi:10.1038/s41564-024-01659-0)
Supplement: Supplementary file 3 — Unprocessed western blots and statistical source data. [file 41564_2024_1659_MOESM3_ESM.zip]

Archive with 5 entries (4 files):
- SourceData_Fig2/
- SourceData_Fig2/SourceData_Fig2b_left.pdf.pdf
- SourceData_Fig2/SourceData_Fig2b_right.pdf.pdf
- SourceData_Fig2/SourceData_Fig2c.pdf.pdf
- SourceData_Fig2/SourceData_Fig2d,e.xls.xlsx
