# Supplementary material for: Interferon-induced transmembrane protein-1 competitively blocks Ephrin receptor A2-mediated Epstein–Barr virus entry into epithelial cells
Source: Nat Microbiol. 2024 Apr 22;9(5):1256–70. doi: 10.1038/s41564-024-01659-0 (PMC11087256; doi:10.1038/s41564-024-01659-0)
Supplement: Supplementary file 3 — Unprocessed western blots and statistical source data. [file 41564_2024_1659_MOESM3_ESM.zip › SourceData_Fig2/SourceData_Fig2d,e.xls.xlsx]

## Sheet: Fig 2d 
			num	1	2	3	4	5	6	7	8	9	10	11
		protein conc.		2.5	5	7.5	15	25	50	100	200	400	600	1000
	av	od450	IFITM1-EphA2	15.42	22.19	30.84	45.33	65.19	84.37	93.24	98.93	100	98.06	97.84
			gB-EphA2	8.09	12.37	17.55	25.18	35.27	58.46	77.37	91.42	97.43	100	99.07
			num	1	2	3	4	5	6	7	8	9	10	11
		protein conc.		2.5	5	7.5	15	25	50	100	200	400	600	1000
	av	od450	IFITM1-EphA2	15.42	22.19	30.84	45.33	65.19	84.37	93.24	98.93	100	98.06	97.84
			gH/gL-EphA2	9.65	14.53	19.82	30.51	41.63	64.87	85.34	94.32	99.02	100	98.12

## Sheet: Fig 2e
				num	1	2	3	4	5	6	7	8	9	10	11
			protein conc.		2.5	5	7.5	10	15	30	60	100	250	500	1000
		av	od450	gB-EphA2: IFITM1-	8.36	12.54	18.63	26.34	36.59	60.02	83.12	94.03	100	99.36	98.24
				gB-EphA2:IFITM1+	4.35	7.37	9.34	13.26	18.46	30.28	46.49	65.34	90.29	100	99.07
				num	1	2	3	4	5	6	7	8	9	10	11
			protein conc.		2.5	5	7.5	10	15	30	60	100	250	500	1000
		av	od450	gH/gL-EphA2: IFITM1-	8.82	13.56	18.36	24.33	36.84	61.29	85.24	95.14	100	99.02	98.15
				gH/gL-EphA2:IFITM1+	4.42	8.27	11.26	14.66	21.38	33.28	53.12	73.35	91.48	100	99.33
