# Supplementary material for: Interferon-induced transmembrane protein-1 competitively blocks Ephrin receptor A2-mediated Epstein–Barr virus entry into epithelial cells
Source: Nat Microbiol. 2024 Apr 22;9(5):1256–70. doi: 10.1038/s41564-024-01659-0 (PMC11087256; doi:10.1038/s41564-024-01659-0)
Supplement: Supplementary file 4 — Statistical source data. [file 41564_2024_1659_MOESM4_ESM.zip › SourceData_Fig3/SourceData_Fig3a,b,c.xls.xlsx]

## Sheet: Fig 3a
		EBV test in HEK293						EBV test in HK1
		V+V	IFITM1 +V	EphA2 +V	IFITM1 +EphA2			V+V	IFITM1 +V	EphA2 +V	IFITM1 +EphA2
	av	28.36	29.55	27.33	29.07			29.35	30.87	28.33	29.63
		28.61	29.34	27.75	29.17			28.95	30.39	28.01	29.52
		28.19	29.85	27.24	29			29.46	30.66	28.11	29.99
		28.47	29.32	27.61	29.01			29.55	30.89	28.17	29.66
		28.33	29.62	27.4	29.27
		28.54	29.79	27.54	29.13
						EBV test in NP69
						V+V	IFITM1 +V	EphA2 +V	IFITM1 +EphA2
						31.22	32.65	30.04	31.48
						31.04	33.56	29.68	31.14
						31.64	33.15	29.96	32.37
						31.29	33.09	29.64	31.53

## Sheet: Fig 3b
		NP69
		Vector + Vector	Vector + IFITM1	EphA2 + Vector	EphA2 + IFITM1
		3.48	1.71	5.2	3.34
		2.81	0.95	5.34	2.41
		2.34	1.48	6.33	2.15

## Sheet: Fig 3c
		HEK293
		Vector + Vector	Vector + IFITM1	EphA2 + Vector	EphA2 + IFITM1
		3.77	1.84	6.49	3.39
		2.21	1.93	6.15	3.71
		2.73	1.04	7.42	2.77
