# Supplementary material for: Interferon-induced transmembrane protein-1 competitively blocks Ephrin receptor A2-mediated Epstein–Barr virus entry into epithelial cells
Source: Nat Microbiol. 2024 Apr 22;9(5):1256–70. doi: 10.1038/s41564-024-01659-0 (PMC11087256; doi:10.1038/s41564-024-01659-0)
Supplement: Supplementary file 5 — Unprocessed western blots and statistical source data. [file 41564_2024_1659_MOESM5_ESM.zip › SourceData_Fig4/SourceData_Fig4b,c,d.xls.xlsx]

## Sheet: Fig 4b
		EBV test by qPCR
		NP69
		Vector + Vector	EphA2 + Vector	EphA2 + w	EphA2 + m1	EphA2 + m2	EphA2 + m1+2
		29.5	28.4	29.1	29.6	29.4	28.65
		31.2	30.15	31.6	31.8	31.25	30.3
		30.6	29.2	30.5	30.4	30.2	29.3

## Sheet: Fig 4c
		EBV test by qPCR
		HEK293
		Vector + Vector	EphA2 + Vector	EphA2 + w	EphA2 + m1	EphA2 + m2	EphA2 + m1+2
		28.3	27.3	29.1	28.2	28.2	26.95
		29.1	27.65	29.6	28.4	29.6	27.6
		28.9	27.5	28.7	28.85	28.6	27.7

## Sheet: Fig 4d
		FCM
		HEK293
		Vector + Vector	EphA2 + Vector	EphA2 + w	EphA2 + m1	EphA2 + m2	EphA2 + m1+2
		3.63	6.81	3.39	4.75	4.33	6.22
		3.24	6.32	4.35	3.02	2.25	6.04
		2.91	7.16	2.32	3.26	2.34	6.33
