# Supplementary material for: Interferon-induced transmembrane protein-1 competitively blocks Ephrin receptor A2-mediated Epstein–Barr virus entry into epithelial cells
Source: Nat Microbiol. 2024 Apr 22;9(5):1256–70. doi: 10.1038/s41564-024-01659-0 (PMC11087256; doi:10.1038/s41564-024-01659-0)
Supplement: Supplementary file 6 — Statistical source data. [file 41564_2024_1659_MOESM6_ESM.zip › SourceData_Fig5/SourceData_Fig5a,b,d,e.xls.xlsx]

## Sheet: Fig 5a
		NP69				HK1				HEK293
		B2M				B2M				B2M
		shLacZ	shTHDFY3			shLacZ	shTHDFY3			shLacZ	shTHDFY3
		19.118	20.2682			18.5828	18.4022			18.2708	19.8042
		19.2842	20.2503			18.4887	18.7744			18.3045	19.8028
		18.5567	19.5473			17.9635	18.3367			17.8635	19.0235
		18.3257	19.4785			17.8534	18.5549			17.9233	19.3675
		IFITM1				IFITM1				IFITM1
		21.9572	21.3582			22.4382	21.0067			22.3765	22.6249
		21.8752	21.4256			22.0333	21.1856			22.5461	22.7306
		21.3654	20.3618			21.4893	20.6892			21.7532	21.7526
		21.0598	20.4237			21.3782	20.7531			21.4892	21.6549

## Sheet: Fig 5b
		NP69				HK1				HEK293
		B2M				B2M				B2M
		Vector	THDFY3 OE			Vector	THDFY3 OE			Vector	THDFY3 OE
		19.7546	19.9399			18.5445	18.729			18.7855	18.694
		19.7391	19.808			18.4494	18.9972			18.6524	18.7122
		18.9953	19.3652			18.3562	19.0367			19.1146	18.3267
		18.7561	19.4567			18.4539	19.2478			19.0743	18.7526
		IFITM1				IFITM1				IFITM1
		22.4876	23.5743			22.2154	23.5046			22.8254	23.7456
		22.3813	23.6496			22.3174	23.9405			22.6074	23.9255
		21.3596	23.1059			22.5963	24.3689			22.7357	23.7283
		21.4375	23.4276			22.7538	24.4451			23.4248	24.2756

## Sheet: Fig 5d
			YTHDF3	IFITM1
		1	0.0173634	0.00341779
		2	0.0209616	0.00303453
		3	0.0119755	0.00459818
		4	0.0179497	0.00487844
		5	0.0349732	0.00301153
		6	0.0140052	0.00651471
		7	0.0125568	0.00483494
		8	0.0309325	0.00241516
		9	0.0256478	0.0023057
		10	0.0520363	0.00177559
		11	0.0879335	0.000482955
		12	0.0753938	0.00116423
		13	0.0453769	0.00152382
		14	0.0396057	0.000609503
		15	0.0692671	0.00161984
		16	0.0383642	0.00163045
		17	0.0538746	0.00197833
		18	0.042406	0.00150878

## Sheet: Fig 5e
		HEK293						HK1						NP69
		EBV test
		shLacZ+shLacZ	shLacZ+shTHDFY3	shTHDFY3+shIFITM1				shLacZ+shLacZ	shLacZ+shTHDFY3	shTHDFY3+shIFITM1				shLacZ+shLacZ	shLacZ+shTHDFY3	shTHDFY3+shIFITM1
		29.65	29.65	29.65				30.21	30.21	30.21				31.55	31.55	31.55
		29.81	29.81	29.81				30.46	30.46	30.46				31.24	31.24	31.24
		29.48	29.48	29.48				31.02	31.02	31.02				32.01	32.01	32.01
		29.57	29.57	29.57				31.41	31.41	31.41				32.27	32.27	32.27
		29.65	30.99	30.44				30.21	32.19	31.06				31.55	33.12	32.09
		29.81	31.42	30.26				30.46	32.24	30.85				31.24	33.06	31.44
		29.48	31.35	29.99				31.02	32.61	31.41				32.01	33.86	32.09
		29.57	31.38	29.59				31.41	32.83	31.69				32.27	33.92	32.61
