# Supplementary material for: Interferon-induced transmembrane protein-1 competitively blocks Ephrin receptor A2-mediated Epstein–Barr virus entry into epithelial cells
Source: Nat Microbiol. 2024 Apr 22;9(5):1256–70. doi: 10.1038/s41564-024-01659-0 (PMC11087256; doi:10.1038/s41564-024-01659-0)
Supplement: Supplementary file 7 — Unprocessed western blots and statistical source data. [file 41564_2024_1659_MOESM7_ESM.zip]

Archive with 4 entries (3 files):
- SourceData_Fig6/
- SourceData_Fig6/SourceData_Fig6a,e.pdf.pdf
- SourceData_Fig6/SourceData_Fig6b,c,g,h.xls.xlsx
- SourceData_Fig6/SourceData_Fig6f.pdf.pdf
