# Supplementary material for: Interferon-induced transmembrane protein-1 competitively blocks Ephrin receptor A2-mediated Epstein–Barr virus entry into epithelial cells
Source: Nat Microbiol. 2024 Apr 22;9(5):1256–70. doi: 10.1038/s41564-024-01659-0 (PMC11087256; doi:10.1038/s41564-024-01659-0)
Supplement: Supplementary file 7 — Unprocessed western blots and statistical source data. [file 41564_2024_1659_MOESM7_ESM.zip › SourceData_Fig6/SourceData_Fig6b,c,g,h.xls.xlsx]

## Sheet: Fig 6b
		RIP-qPCR, IFITM1
			input	IgG	IP	IgG-input	IP-input	(IP-input)-(IgG-input)	power
		HK1	23.996	29.0066	25.2242	5.01056	1.22815	-3.78241	13.76
			24.4104	29.5757	25.9109	5.1653	1.50047	-3.66483	12.6831
			24.3752	29.7412	25.9796	5.36596	1.60435	-3.76161	13.5631
		HEK293	24.079	26.0487	25.0191	1.96968	0.940046	-1.02963	2.0415
			24.6126	26.3913	25.4493	1.77868	0.8367	-0.941978	1.92116
			24.6156	26.5402	25.3348	1.92452	0.719122	-1.2054	2.30602
			IgG	IP
		HK-1	1	13.3354
		293T	1	2.08956

## Sheet: Fig 6c
		MeRIP-qPCR	HK1, IFITM1
					IgG	IP
				shLacZ	33.8194	30.5848	-3.23462	9.41277
					35.963	32.3503	-3.61076	12.2165
					36.2598	33.2081	-3.05064	8.28577
				shYTHDF3	34.9501	28.8627	-6.08736	67.9953
					35.078	28.2984	-6.77959	109.865
					34.5947	27.2643	-7.33036	160.938

## Sheet: Fig 6g
			IFITM1 in HK1
			mRNA remaining check
			Vector+shLacZ					Vector+shLacZ					Vector+shLacZ
		min		GAPDH	IFITM1				GAPDH	IFITM1				GAPDH	IFITM1
		0		23.1235	28.6635				24.3697	28.3365				26.2359	31.2678
		30		22.5786	29.0256				23.7929	28.4651				25.3547	30.8549
		60		24.4896	31.7236				22.3549	27.5489				24.8753	31.4675
			YTHDF3 OE+shLacZ					YTHDF3 OE+shLacZ					YTHDF3 OE+shLacZ
				23.4167	27.2589				24.2589	28.1494				24.5687	29.5783
				22.4865	27.2368				23.2589	28.1548				24.1684	30.1154
				22.3887	28.8753				25.8862	32.8654				23.5478	31.5674
			YTHDF3 OE+shDDX5					YTHDF3 OE+shDDX5					YTHDF3 OE+shDDX5
				24.0934	29.5763				25.4178	29.4857				27.621	32.5496
				22.9522	29.0257				24.3358	29.0364				26.3549	26.8408
				22.5903	29.3547				22.9856	28.3011				27.0311	28.3689

## Sheet: Fig 6h
		HK1
		EBV test by TapMan-qPCR
		Vector+shLacZ	YTHDF3 OE+shLacZ	YTHDF3 OE+shDDX5
		30.721	29.718	30.49
		30.45	29.276	30.468
		31.061	30.092	30.482
