# Supplementary material for: Interferon-induced transmembrane protein-1 competitively blocks Ephrin receptor A2-mediated Epstein–Barr virus entry into epithelial cells
Source: Nat Microbiol. 2024 Apr 22;9(5):1256–70. doi: 10.1038/s41564-024-01659-0 (PMC11087256; doi:10.1038/s41564-024-01659-0)
Supplement: Supplementary file 8 — Unprocessed western blots and statistical source data. [file 41564_2024_1659_MOESM8_ESM.zip › SourceData_ED_Fig1/SourceData_ED_Fig1d,e,f.xls.xlsx]

## Sheet: ED Fig 1d
	qPCR of patient samples
	B2M	N1	N2	N3	N4	N5	N6	N7	N8	N9	T1	T2	T3	T4	T5	T6	T7	T8	T9
		23.0338	24.417	22.3433	28.8144	22.2383	26.8137	23.4858	23.6776	22.6553	22.2998	23.9289	23.663	22.7682	23.1644	22.3505	23.7953	23.3321	23.3941
		23.0179	24.5025	22.2782	28.7516	22.0966	26.6273	23.4228	23.5736	22.6076	22.2824	24.0565	23.5221	22.7567	23.2046	22.3934	23.7993	23.3419	23.3011
	AV	23.0259	24.4598	22.3107	28.783	22.1675	26.7205	23.4543	23.6256	22.6315	22.2911	23.9927	23.5926	22.7625	23.1845	22.372	23.7973	23.337	23.3476
	IFITM1	N1	N2	N3	N4	N5	N6	N7	N8	N9	T1	T2	T3	T4	T5	T6	T7	T8	T9
		30.9892	32.6308	30.0043	36.4457	30.5864	34.0597	31.211	32.5945	31.1219	31.6985	34.7885	33.2108	32.1149	34.7057	31.773	33.2351	32.4637	32.7969
		31.4915	33.0473	30.1503	36.4792	30.5004	33.9094	31.085	32.0882	31.7247	31.2013	35.2682	33.4796	32.1263	33.3367	31.5218	32.9	32.1865	32.647
	2^-()	0.00400687	0.00346958	0.00483076	0.00493508	0.00292185	0.00617584	0.0046238	0.00199564	0.00278043	0.00147262	0.000562526	0.00127236	0.00152984	0.000340228	0.00147917	0.00144199	0.00178885	0.0014305
		0.00282871	0.00259948	0.0043656	0.0048218	0.0031012	0.00685359	0.00504607	0.00283468	0.00183096	0.00207856	0.000403384	0.0010561	0.0015178	0.000878779	0.00176052	0.00181891	0.00216781	0.00158707
	AV	0.00341779	0.00303453	0.00459818	0.00487844	0.00301153	0.00651471	0.00483494	0.00241516	0.0023057	0.00177559	0.000482955	0.00116423	0.00152382	0.000609503	0.00161984	0.00163045	0.00197833	0.00150878
	SD	0.000833087	0.000615252	0.000328912	8.00987e-05	0.000126821	0.000479246	0.000298587	0.000593288	0.000671379	0.000428462	0.000112531	0.000152921	8.51121e-06	0.000380813	0.000198943	0.000266526	0.000267969	0.000110716
	SEM	0.000589081	0.000435049	0.000232576	5.66383e-05	8.96763e-05	0.000338878	0.000211133	0.000419518	0.000474737	0.000302968	7.95711e-05	0.000108131	6.01833e-06	0.000269276	0.000140674	0.000188463	0.000189482	7.82877e-05
	N average	0.00389011		SD	0.00139965	0.000514191	f test	0.0103841
	T average	0.00136595		SEM	0.000466552	0.000171397	t tset	0.000111766

## Sheet: ED Fig 1e
		qPCR of EBV copy numbers
		N1	N2	N3	N4	N5	N6	N7	N8	N9	T1	T2	T3	T4	T5	T6	T7	T8	T9
		29.64	29.64	29.64	29.64	29.64	29.64	29.64	29.64	29.64	29.64	29.64	29.64	29.64	29.64	29.64	29.64	29.64	29.64
		29.42	29.42	29.42	29.42	29.42	29.42	29.42	29.42	29.42	29.42	29.42	29.42	29.42	29.42	29.42	29.42	29.42	29.42
		28.67	28.67	28.67	28.67	28.67	28.67	28.67	28.67	28.67	28.67	28.67	28.67	28.67	28.67	28.67	28.67	28.67	28.67
		28.49	28.49	28.49	28.49	28.49	28.49	28.49	28.49	28.49	28.49	28.49	28.49	28.49	28.49	28.49	28.49	28.49	28.49
		29.64	29.33	30.01	30.42	29.31	30.55	29.75	28.66	29.11	21.96	21.42	21.86	22.11	21.52	22.15	23.07	22.56	21.93
		29.42	29.15	30.21	30.06	29.54	30.68	30.02	28.35	29.03	21.91	21.51	21.66	22.34	21.73	22.23	22.84	22.4	21.89
		28.67	28.37	30.13	29.05	28.84	30.55	28.91	28.07	28.11	21.38	20.45	21.16	21.36	20.68	22.01	22.64	22.04	21.33
		28.49	28.42	30.24	29.11	28.99	30.04	28.93	27.89	28.66	21.24	20.33	21.09	22.04	20.57	21.06	22.44	21.64	21.18
	2^-()	1	1.23971	0.773782	0.582367	1.25701	0.532185	0.926588	1.97247	1.44393	205.074	298.172	219.793	184.823	278.204	179.769	95.0095	135.298	209.383
		1	1.20581	0.578344	0.641713	0.920188	0.417544	0.659754	2.09943	1.31039	182.278	240.518	216.767	135.298	206.5	146.018	95.6704	129.787	184.823
		1	1.23114	0.363493	0.768438	0.888843	0.271684	0.846745	1.51572	1.47427	156.498	298.172	182.278	158.683	254.232	101.125	65.3448	99.0442	162.017
		1	1.04972	0.297302	0.650671	0.707107	0.34151	0.737135	1.51572	0.888843	152.219	286.026	168.897	87.4266	242.191	172.446	66.257	115.36	158.683
	av	1	1.18159	0.50323	0.660797	0.943288	0.390731	0.792555	1.77583	1.27936	174.017	280.722	196.934	141.558	245.282	149.839	80.5704	119.872	178.726
	SD	0	0.0890887	0.216621	0.0778985	0.229276	0.111539	0.11777	0.304796	0.269901	24.5959	27.4074	25.2766	41.3703	29.875	35.5645	17.0606	16.232	23.5085
	sem	0	0.0445443	0.10831	0.0389493	0.114638	0.0557697	0.0588848	0.152398	0.13495	12.2979	13.7037	12.6383	20.6851	14.9375	17.7823	8.53029	8.11599	11.7543

## Sheet: ED Fig 1f
		Num	IFITM1	EBV
		1	0.00177559	174.017
		2	0.000482955	280.722
		3	0.00116423	196.934
		4	0.00152382	141.558
		5	0.000609503	245.282
		6	0.00161984	149.839
		7	0.00163045	80.5704
		8	0.00197833	119.872
		9	0.00150878	178.726
