# Supplementary material for: Interferon-induced transmembrane protein-1 competitively blocks Ephrin receptor A2-mediated Epstein–Barr virus entry into epithelial cells
Source: Nat Microbiol. 2024 Apr 22;9(5):1256–70. doi: 10.1038/s41564-024-01659-0 (PMC11087256; doi:10.1038/s41564-024-01659-0)
Supplement: Supplementary file 9 — Unprocessed western blots and statistical source data. [file 41564_2024_1659_MOESM9_ESM.zip › SourceData_ED_Fig2/SourceData_ED_Fig2b,d,ef,gh.xls.xlsx]

## Sheet: ED Fig 2b
		HEK293					NP69					HK1
		B2M					B2M					B2M
		shLacZ	1-shIFITM1	2-shIFITM1			shLacZ	1-shIFITM1	2-shIFITM1			shLacZ	1-shIFITM1	2-shIFITM1
		20.8187	16.6034	16.3657			20.8187	16.6034	16.3657			17.0848	16.6645	16.9524
		20.8368	16.5716	16.2809			20.8368	16.5716	16.2809			17.0927	16.5873	16.8574
		19.9297	16.9391	17.145			20.2167	23.4494	23.76			16.7562	16.7351	17.4829
		19.7952	16.9679	17.1176			20.1736	23.6948	25.9471			16.7482	16.8029	17.4743
		17.2568	16.9376	16.7288
		17.2438	16.7707	16.7726
		IFITM1					IFITM1					IFITM1
		24.6814	22.0501	21.9154			23.8934	21.5411	21.4113			20.9434	22.5588	22.8798
		24.6317	22.0753	21.7799			23.6974	21.6485	21.3748			20.9353	22.4395	22.8339
		23.1816	22.3433	23.2425			22.6673	28.5623	28.5116			21.0475	22.9481	23.4018
		23.1604	22.2989	23.1732			22.7292	28.3201	30.9705			21.0583	22.9733	23.3479
		20.9375	22.5561	22.2114
		20.8819	22.5732	22.8144

## Sheet: ED Fig 2d
		EBV test in HEK293					EBV test in HK1
		shLacZ	1-shIFITM1	2-shIFITM1			shLacZ	1-shIFITM1	2-shIFITM1
		32.66	30.62	30.36			31.21	29.39	29.45
		32.79	30.81	30.84			30.65	29.01	28.75
		30.23	28.46	28.24			30.65	28.68	28.84
		30.65	28.72	28.54			30.25	28.54	28.23

## Sheet: ED Fig 2ef
		FCM in HEK293
		HEK293
		shLacZ	642-shIFITM1	870-shIFITM1
		2.37	3.65	4.58
		2.03	3.92	4.02
		2.69	4.44	5.38

## Sheet: ED Fig 2gh
		FCM in HK1
		HK1
		shLacZ	642-shIFITM1	870-shIFITM1
		2.31	3.98	4.31
		1.81	3.35	3.99
		2.34	4.71	4.89
