# Supplementary material for: Interferon-induced transmembrane protein-1 competitively blocks Ephrin receptor A2-mediated Epstein–Barr virus entry into epithelial cells
Source: Nat Microbiol. 2024 Apr 22;9(5):1256–70. doi: 10.1038/s41564-024-01659-0 (PMC11087256; doi:10.1038/s41564-024-01659-0)
Supplement: Supplementary file 10 — Unprocessed western blots and statistical source data. [file 41564_2024_1659_MOESM10_ESM.zip › SourceData_ED_Fig3/SourceData_ED_Fig3a,c,de,fg.xls.xlsx]

## Sheet: ED Fig 3a
		HEK293					NP69					HK1
		B2M					B2M					B2M
		Vector	IFITM1 OE				Vector	IFITM1 OE				Vector	IFITM1 OE
		14.3305	16.0034				14.9248	14.81				16.6778	16.7226
		14.3294	15.9065				14.9242	14.8003				16.6763	16.6959
		16.7102	21.562				17.2568	16.9376				16.9248	14.81
		16.6937	21.5634				17.2438	16.7707				16.9242	14.8003
		IFITM1					IFITM1					IFITM1
		18.5501	11.7646				17.9403	9.99049				20.5086	13.5805
		18.5477	11.9826				17.9177	9.96075				20.5074	13.678
		20.9487	17.5344				20.4237	12.4369				21.0966	11.9688
		20.9669	17.554				20.4191	12.0092				21.1921	11.8509

## Sheet: ED Fig 3c
		EBV test in HEK293				EBV test in NP69
		Vector	IFITM1 OE			Vector	IFITM1 OE
		28.67	29.86			30.21	31.93
		28.61	29.77			30.15	31.82
		28.55	29.47			30.69	31.47
		28.71	30.19			30.54	31.89

## Sheet: ED Fig 3de
		FCM in NP69
		NP69
		Vector	IFITM1 OE
		2.85	1.32
		2.41	1.49
		2.99	1.17

## Sheet: ED Fig 4fg
			FCM in HEK293
			HEK293
			Vector	IFITM1 OE
			3.19	1.5
			3.51	1.06
			2.73	1.82
