# Supplementary material for: Interferon-induced transmembrane protein-1 competitively blocks Ephrin receptor A2-mediated Epstein–Barr virus entry into epithelial cells
Source: Nat Microbiol. 2024 Apr 22;9(5):1256–70. doi: 10.1038/s41564-024-01659-0 (PMC11087256; doi:10.1038/s41564-024-01659-0)
Supplement: Supplementary file 11 — Statistical source data. [file 41564_2024_1659_MOESM11_ESM.zip › SourceData_ED_Fig4/SourceData_ED_Fig4c.xls.xlsx]

## Sheet: ED Fig 4c
		IFN-β				IFN-γ
		control	sIFITM1			control	sIFITM1
		7.8057	11.8622			17.1944	31.8045
		9.87703	6.72533			35.6717	14.001
		7.38925	7.88912			21.9875	12.1568
		10.8665	9.59548			60.8564	13.0744
		8.80987	8.53027			24.7854	12.9592
