# Supplementary material for: Interferon-induced transmembrane protein-1 competitively blocks Ephrin receptor A2-mediated Epstein–Barr virus entry into epithelial cells
Source: Nat Microbiol. 2024 Apr 22;9(5):1256–70. doi: 10.1038/s41564-024-01659-0 (PMC11087256; doi:10.1038/s41564-024-01659-0)
Supplement: Supplementary file 13 — Unprocessed western blots and statistical source data. [file 41564_2024_1659_MOESM13_ESM.zip › SourceData_ED_Fig6/SourceData_ED_Fig6a,b.xls.xlsx]

## Sheet: ED Fig 6a
			HEK293							NP69
			B2M							B2M
			V+V	IFITM1 +V	EphA2 +V	IFITM1 +EphA2				V+V	IFITM1 +V	EphA2 +V	IFITM1 +EphA2
			25.67	25.91	25.13	25.98				18.4915	19.6928	17.4507	19.9358
			25.36	25.81	25.61	26.31				18.4964	19.6135	17.4544	19.9296
			23.4538	26.4538	20.0998	20.5995				18.7102	20.562	17.1341	21.5518
			23.7656	26.0656	20.4992	20.5995				18.6937	20.5634	17.1142	21.5694
			IFITM1							IFITM1
			29.65	21.82	28.76	21.99				21.4369	15.1547	20.5081	15.5993
			29.31	21.69	29.38	22.45				21.4438	15.3461	20.4641	15.5088
			27.0267	21.9947	24.1705	16.9617				21.7489	16.1709	20.6076	16.8847
			27.3467	21.7951	24.3049	16.9373				21.8902	16.1592	20.5885	16.9417
								HK1
								B2M
								V+V	IFITM1 +V	EphA2 +V	IFITM1 +EphA2
								18.9297	16.9391	17.3318	17.145
								18.7952	16.9679	17.3279	17.1176
								17.0848	16.6645	17.1941	16.9524
								17.0927	16.5873	17.1646	16.8574
								IFITM1
								23.0506	13.9465	21.51	14.2468
								22.6704	13.8432	21.4895	14.0529
								21.4877	13.9733	22.2477	13.8905
								21.3217	13.5671	22.1797	13.808

## Sheet: ED Fig 6b
		HEK293							NP69
		B2M							B2M
		V+V	IFITM1 +V	EphA2 +V	IFITM1 +EphA2				V+V	IFITM1 +V	EphA2 +V	IFITM1 +EphA2
		16.8187	16.6034	16.2357	16.3657				17.2568	16.9376	16.9565	16.7288
		16.8368	16.5716	16.5424	16.2809				17.2438	16.7707	16.8839	16.7726
		15.3305	16.0034	17.0107	15.4233				16.7562	16.7351	17.8125	17.4829
		15.3294	15.9065	17.1278	15.2023				16.7482	16.8029	17.7201	17.4743
		EphA2							EphA2
		19.8941	19.6322	12.346	12.5878				21.6073	20.9755	13.7588	13.5739
		19.8275	19.6008	12.6498	12.2367				21.626	20.981	13.6583	13.5929
		18.6295	18.9414	12.9332	11.3746				20.9615	21.076	14.72	14.522
		18.5231	18.7922	12.9874	11.3058				20.9484	21.1788	14.4735	14.273
						HK1
						B2M
						V+V	IFITM1 +V	EphA2 +V	IFITM1 +EphA2
						15.349	16.2167	16.9337	15.4494
						15.6795	16.1736	16.9474	15.6948
						16.76	16.9532	16.6247	16.9901
						16.9471	16.3968	16.6068	17.0959
						EphA2
						17.5783	18.4968	12.732	11.0479
						17.7686	18.2866	12.9618	11.4656
						19.0237	19.3767	12.5032	12.5781
						19.1859	19.089	12.1804	12.6635
