# Supplementary material for: Interferon-induced transmembrane protein-1 competitively blocks Ephrin receptor A2-mediated Epstein–Barr virus entry into epithelial cells
Source: Nat Microbiol. 2024 Apr 22;9(5):1256–70. doi: 10.1038/s41564-024-01659-0 (PMC11087256; doi:10.1038/s41564-024-01659-0)
Supplement: Supplementary file 15 — Statistical source data. [file 41564_2024_1659_MOESM15_ESM.zip › SourceData_ED_Fig8/SourceData_ED_Fig8a,b,c,d,e.xls.xlsx]

## Sheet: ED Fig 8a
		qPCR
		siNC	siYTHDF1-1	siYTHDF1-2	siLacZ	siYTHDF1-1	siYTHDF1-2	siNC	siYTHDF2-1	siYTHDF2-2	siLacZ	siYTHDF2-1	siYTHDF2-2	siNC	siYTHDF3-1	siYTHDF3-2	siLacZ	siYTHDF3-1	siYTHDF3-2
		GAPDH
		16.1228	16.2664	16.8169	16.1228	16.2664	16.8169	16.1228	16.2664	16.8169	16.1228	16.2664	16.8169	16.1228	16.2664	16.8169	16.1228	16.2664	16.8169
		16.131	16.2457	16.9264	16.131	16.2457	16.9264	16.131	16.2457	16.9264	16.131	16.2457	16.9264	16.131	16.2457	16.9264	16.131	16.2457	16.9264
		16.8183	16.666	16.5829	16.6081	16.7861	16.7684	16.8183	16.666	16.5829	16.6081	16.7861	16.7684	16.8183	16.666	16.5829	16.6081	16.7861	16.7684
		YTHDF1			IFITM1			YTHDF2			IFITM1			YTHDF3			IFITM1
		21.7794	22.9895	24.114	17.9186	17.912	18.1948	22.427	23.9084	23.9833	17.923	18.1409	18.4314	22.3215	23.6765	23.9494	18.123	16.9909	17.5314
		21.7702	22.8472	24.4216	17.9385	17.9179	18.5024	22.7354	24.1186	24.336	17.9587	18.0502	18.5371	22.2862	23.8388	23.5902	17.9587	17.1902	17.2371
		22.9215	23.5862	23.5765	18.9738	18.8183	18.6388	22.8183	23.866	24.0829	17.7081	18.2265	18.1265	22.5065	23.5829	23.9881	17.7861	16.9738	16.666

## Sheet: ED Fig 8b
		qPCR
		NP69				HK1				HEK293
		B2M				B2M				B2M
		shLacZ	shYTHDF3			shLacZ	shYTHDF3			shLacZ	shYTHDF3
		17.9337	17.6247			16.9565	17.8125			17.4507	17.3341
		17.9474	17.6068			16.8839	17.7201			17.4544	17.3142
		18.6514	18.2365			17.6845	18.3654			18.1257	18.4478
		18.3698	18.3247			17.4259	17.9512			18.2697	18.1248
		YTHDF3				YTHDF3				YTHDF3
		22.8693	25.4196			21.25	24.71			21.2933	24.1451
		22.8114	25.0635			21.0735	24.2895			21.1802	23.6486
		23.1598	26.3548			22.3687	25.3478			22.3657	24.3897
		23.4158	26.3459			22.1598	24.1598			22.6983	24.1133

## Sheet: ED Fig 8c
		qPCR
		NP69				HK1				HEK293
		B2M				B2M				B2M
		Vector	YTHDF3 OE			Vector	YTHDF3 OE			Vector	YTHDF3 OE
		17.732	16.8032			17.3318	17.1941			17.626	16.9355
		17.9618	16.8804			17.3279	17.1646			17.5622	16.9565
		19.0254	17.6547			18.1247	17.3658			17.2257	17.1457
		18.7523	17.2368			18.5526	17.8426			17.7521	17.3489
		YTHDF3				YTHDF3				YTHDF3
		22.8207	16.0188			21.5477	15.8479			21.5069	15.4636
		22.8217	15.9483			21.3797	15.917			21.5516	15.4238
		24.1597	17.2238			22.3145	16.3237			21.7749	16.5496
		24.0587	17.0689			22.6549	16.4482			21.8369	16.3784

## Sheet: ED Fig 8d
		qPCR
		patient samples
		B2M
		N1	N2	N3	N4	N5	N6	N7	N8	N9	T1	T2	T3	T4	T5	T6	T7	T8	T9
		17.3318	17.1941	17.4507	17.1341	17.626	16.9355	17.3318	17.1941	17.4507	17.1341	17.426	16.9355	17.3318	17.1941	17.4507	17.1341	17.626	16.9355
		17.3279	17.1646	17.4544	17.1142	17.5622	16.9565	17.3279	17.1646	17.4544	17.1142	17.5622	16.9565	17.3279	17.1646	17.4544	17.1142	17.5622	16.9565
		YTHDF3
		23.1075	22.9465	23.9425	22.8515	22.3857	22.9909	23.5525	22.2679	22.8512	21.5468	21.004	20.5787	21.8431	21.9765	21.4024	21.7473	21.8171	21.5221
		23.2516	22.5836	23.7376	23.0016	22.4822	23.2247	23.7447	22.1226	22.6325	21.244	21.0023	20.7776	21.7421	21.7083	21.2125	21.9153	21.7999	21.4896

## Sheet: ED Fig 8e
		Num	YTHDF3	EBV
		1	0.0520363	174.017
		2	0.0879335	280.722
		3	0.0753938	196.934
		4	0.0453769	141.558
		6	0.0692671	149.839
		7	0.0383642	80.5704
		8	0.0538746	119.872
		9	0.042406	178.726
