# Supplementary material for: Interferon-induced transmembrane protein-1 competitively blocks Ephrin receptor A2-mediated Epstein–Barr virus entry into epithelial cells
Source: Nat Microbiol. 2024 Apr 22;9(5):1256–70. doi: 10.1038/s41564-024-01659-0 (PMC11087256; doi:10.1038/s41564-024-01659-0)
Supplement: Supplementary file 16 — Unprocessed western blots and statistical source data. [file 41564_2024_1659_MOESM16_ESM.zip › SourceData_ED_Fig9/SourceData_ED_Fig9a,b,e,f.xls.xlsx]

## Sheet: ED Fig 9a
		RIP-seq,IFITM1
				IgG	YTHDF3
		YTHDF3	input	26.6745	25.9634
				27.1259	26.5483
				26.5893	26.1583
			IP	36.2148	28.3641
				35.1587	27.1548
				36.0684	28.7526

## Sheet: ED Fig 9b
		MeRIP-qPCR,IFITM1
		HEK293
				IgG	IP	IP-IgG	Power
			shLacZ	35.961	34.5508	-1.41017	2.65768
				35.961	34.4721	-1.48887	2.8067
				35.961	34.9282	-1.0328	2.04599
			shYTHDF3	36.0324	33.3268	-2.70562	6.52336
				36.0324	32.8963	-3.13615	8.79177
				36.2588	33.4658	-2.79299	6.93065

## Sheet: ED Fig 9e
			IFITM1 in HK1
			mRNA remaining check
			shYTHDF3+shDDX5				shYTHDF3+shDDX5				shYTHDF3+shDDX5
		min		GAPDH	IFITM1			GAPDH	IFITM1			GAPDH	IFITM1
		0		26.0013	28.5569			28.8145	27.6624			27.8071	28.2157
		30		23.3778	26.0835			23.7943	22.696			27.6043	28.0514
		60		24.3489	27.6207			19.1157	18.6142			27.1087	27.6673
			shYTHDF3+shLacZ				shYTHDF3+shLacZ				shYTHDF3+shLacZ
				23.4168	26.7455			28.6366	29.1496			22.9792	27.1274
				22.4886	26.4181			28.4108	29.442			24.1686	28.9009
				22.3878	26.6606			25.8864	27.1811			22.5193	27.7161
			shLacZ+shLacZ				shLacZ+shLacZ				shLacZ+shLacZ
				24.0945	24.8281			30.378	29.4858			27.6216	34.8993
				22.9512	24.9374			29.0973	29.0366			27.255	28.1408
				22.5902	25.7919			29.3319	30.3707			27.0318	28.2745

## Sheet: ED Fig 9f
		HK1
		EBV test by TapMan-qPCR
		shLacZ+shLacZ	shYTHDF3+shLacZ	shYTHDF3+shDDX5
	av	31.241	32.79	33.275
		30.65	32.147	33.183
		30.235	31.342	32.973
