# Supplementary material for: Interferon-induced transmembrane protein-1 competitively blocks Ephrin receptor A2-mediated Epstein–Barr virus entry into epithelial cells
Source: Nat Microbiol. 2024 Apr 22;9(5):1256–70. doi: 10.1038/s41564-024-01659-0 (PMC11087256; doi:10.1038/s41564-024-01659-0)
Supplement: Supplementary file 17 — Statistical source data. [file 41564_2024_1659_MOESM17_ESM.zip › SourceData_ED_Fig10/SourceData_ED_Fig10a,b,c,d.xls.xlsx]

## Sheet: ED Fig 10a
		HEK293
		EBV test in B cells by TapMan-qPCR
		shLacZ	1-shIFITM1	2-shIFITM1
		29.36	29.56	29.53
		28.76	28.79	29.11
		29.46	29.89	29.54
		29.11	29.45	29.22

## Sheet: ED F ig 10b
		HEK293
		EBV test in B cells by TapMan-qPCR
		vector	IFITM1-w	IFITM1-m1+m2
		28.36	28.38	28.18
		27.98	28.16	28.14
		28.46	28.53	28.31
		29.33	29.31	29.34

## Sheet: ED Fig 10c
		HEK293
		EBV test in B cells by TapMan-qPCR
		control	1ng/ul sIFITM1	5ng/ul sIFITM1
		30.24	30.31	30.48
		30.56	30.58	30.98
		29.75	30.11	29.82
		29.53	29.68	29.57

## Sheet: ED Fig 10d
		in vivo
		EBV test in B cells by TapMan-qPCR
		control	sIFITM1
		35.09	35.14
		34.56	34.92
		34.41	34.57
		34.66	34.05
		33.92	34.01
		34.15	34.34
		34.24	34.15
		34.11	35.06
